# Supplementary material for: Novel Pectin Binder for Satelliting Carbides to H13 Tool Steel for PBF-LB Processing
Source: Materials (Basel). 2023 May 10;16(10):3649. doi: 10.3390/ma16103649 (PMC10222759; doi:10.3390/ma16103649)
Supplement: Supplementary file 1 [file materials-16-03649-s001.zip]

Archive with 1 entries (1 files):
- materials-2367867-supplementary.pdf
